# Supplementary material for: Anti-Ageing Potential of S. euboea Heldr. Phenolics
Source: Molecules. 2021 May 25;26(11):3151. doi: 10.3390/molecules26113151 (PMC8198620; doi:10.3390/molecules26113151)
Supplement: Supplementary file 1 [file molecules-26-03151-s001.zip]

Archive with 1 entries (1 files):
- molecules-1187203-SI.pdf
